# Supplementary material for: Temporal and environmental drivers of fish-community structure in tropical streams from two contrasting regions in India
Source: PLoS One. 2020 Apr 9;15(4):e0227354. doi: 10.1371/journal.pone.0227354 (PMC7145018; doi:10.1371/journal.pone.0227354)
Supplement: S4 Table — (XLSX) [file pone.0227354.s004.xlsx]

## Sheet: env
S4 Table. Mean values of ecological parameters measured at each study site in Madhya Pradesh
Site	pH	pH.cv	Conductivity	Conductivity.cv	TDS	TDS.cv	DissolvedOxy	DissolvedOxy.cv	Temperature	Temperature.cv	StreamWidth	StreamWidth.cv	StreamDepth	StreamDepth.cv	WaterVelocity	WaterVelocity.cv	Altitude	Rainfall	Rainfall.cv
H1	7.78333	0.0236603	540.833	0.216497	270.277	0.219119	6.96667	0.151253	23.96	0.10799	16.4567	0.471305	0.57	0.162001	0.23	0.881564	340.667	52.69	0.863054
H2	7.67333	0.0518377	511.057	0.15016	253.053	0.171219	7.17	0.180432	25.1233	0.056236	14.05	0.34729	0.756667	0.220097	0.306667	0.294034	312.333	52.69	0.863054
H3	7.86	0.0484933	514.81	0.138721	256.037	0.143528	7.49667	0.221934	24.99	0.0736258	18.9133	0.416563	0.963333	0.0826953	0.323333	0.361398	297.667	52.69	0.863054
H4	7.97333	0.0700955	499.11	0.107504	248.833	0.101343	7.77667	0.274807	25.7167	0.0705076	23.2933	0.229518	0.923333	0.202505	0.206667	0.405406	294	52.69	0.863054
K1	7.80333	0.0497282	379.89	0.0945107	189.833	0.0900946	7.90333	0.205288	25.9167	0.050167	19.3333	0.267456	0.853333	0.169243	0.113333	0.942809	320	39.45	0.968599
K2	7.91333	0.0463061	463.277	0.202772	231.223	0.198499	8.61667	0.106993	25.56	0.0684407	37.9433	0.661346	9.45	0.850781	0	0	304	39.45	0.968599
K3	7.93667	0.050744	494.28	0.0532776	243.887	0.0762765	10.32	0.155295	26.8867	0.0628795	45.4833	0.459139	1.04	0.394318	0.16	0.463209	295	39.45	0.968599
T1	8.49333	0.0384038	181.28	0.19831	90.8333	0.184447	8.84	0.0863557	25.7833	0.0521553	331.943	0.777741	2.33333	0.478857	0	0	331	52.69	0.863054
T2	7.89	0.0501109	310.113	0.160077	151.833	0.130512	9.43	0.21984	26.8267	0.0645274	361.777	0.543528	10.7067	0.455844	0	0	302	52.69	0.863054
T3	8.12	0.038168	280.223	0.120875	140.61	0.126336	9.08333	0.169374	26.59	0.0914922	76.86	0.757882	1.62333	0.990694	0.373333	0.748888	292	52.69	0.863054
