# Supplementary material for: Temporal and environmental drivers of fish-community structure in tropical streams from two contrasting regions in India
Source: PLoS One. 2020 Apr 9;15(4):e0227354. doi: 10.1371/journal.pone.0227354 (PMC7145018; doi:10.1371/journal.pone.0227354)
Supplement: S5 Table — (XLSX) [file pone.0227354.s005.xlsx]

## Sheet: fish
S5 Table Total species abundance data for each study site in Madhya Pradesh
Site	A.MANGOIS	A.MOLA	B.BADIS	B.BENDELENSIS	C.GACHUA	C.MARULIUS	C.NAMA	C.PARSIA	C.PUNCTATA	C.REBA	C.STRIATA	D.AEQUIPINNATUS	D.DEVARIO	D.RERIO	E.DANRICA	G.CENIA	G.GIURIS	G.GOTYLA	G.MULLYA	H.FOSSILIS	H.KURALI	L.ANNANDELEI	L.BATA	L.BOGGUT	L.GONIUS	L.GUNTEA	L.LAUBUCA	L.ROHITA	L.THERMALIS	M.ACULEATUS	M.ARMATUS	M.BLEEKERI	M.CAVASIUS	M.PANCALUS	M.TENGARA	M.VITTATUS	N.NANDUS	N.NOTOPTERUS	O.BARNA	O.BIMACULATUS	O.COTIO	P.AMPHIBIUS	P.BOTIA	P.CHOLA	P.GELIUS	P.GUGANIO	P.LALA	P.RANGA	P.SHAWI
H1	0	3	27	14	0	1	0	0	12	0	0	161	0	2	1	0	0	16	26	0	0	1	0	9	12	8	40	0	1	0	2	0	0	0	0	2	0	0	2	0	5	8	4	121	0	41	0	0	0
H2	1	1	52	72	0	0	6	0	3	0	0	160	0	4	26	0	2	3	13	1	2	2	0	25	2	23	51	0	1	0	27	0	0	1	2	2	7	1	0	0	1	0	48	117	2	86	0	0	0
H3	1	37	24	3	0	1	3	0	5	1	0	81	0	19	61	1	9	6	9	1	0	0	0	16	18	3	176	0	3	0	5	0	22	1	2	4	2	5	0	1	46	40	49	236	0	317	0	0	0
H4	0	19	3	2	0	0	170	0	3	0	0	181	2	7	1	0	10	0	10	0	0	0	1	4	9	13	21	0	1	0	31	6	64	9	1	0	0	0	0	42	278	3	7	255	0	0	0	115	0
K1	0	29	39	0	0	0	41	0	4	0	1	277	0	24	0	0	14	28	25	1	7	0	0	2	1	4	2	0	0	2	4	0	0	0	0	0	8	1	0	0	0	3	26	249	0	3	68	34	2
K2	0	0	23	1	1	0	6	0	5	0	0	73	0	0	1	0	11	23	23	0	2	0	0	4	0	29	0	0	2	0	6	0	1	1	0	0	16	0	0	0	3	4	33	207	19	24	13	31	0
K3	2	2	15	0	2	1	5	0	8	0	1	238	0	0	8	0	7	5	19	0	0	0	0	0	6	1	0	0	0	0	6	6	0	4	0	0	4	0	0	1	13	1	9	69	0	0	12	1	2
T1	0	10	4	1	1	1	4	3	8	0	1	6	0	8	20	0	4	10	17	0	0	0	0	3	0	1	13	0	1	0	2	0	0	1	0	0	0	0	0	0	3	0	6	34	1	0	0	231	0
T2	0	3	67	1	0	0	5	0	6	0	4	143	0	0	0	0	2	0	2	0	1	0	1	0	1	3	23	1	1	0	0	0	0	0	1	0	4	1	0	0	3	0	6	36	1	0	0	5	0
T3	0	0	3	2	1	0	0	0	35	0	0	9	0	0	12	0	1	2	1	0	0	0	0	1	2	3	49	0	1	0	7	0	0	3	1	0	5	0	108	1	0	2	2	211	0	0	12	14	1
[truncated: 20 more columns]
