# Supplementary material for: Temporal and environmental drivers of fish-community structure in tropical streams from two contrasting regions in India
Source: PLoS One. 2020 Apr 9;15(4):e0227354. doi: 10.1371/journal.pone.0227354 (PMC7145018; doi:10.1371/journal.pone.0227354)
Supplement: S6 Table — (XLSX) [file pone.0227354.s006.xlsx]

## Sheet: env
S6 Table Mean values of ecological parameters measured at each study site in West Bengal
Site	pH	pH.cv	Conductivity	Conductivity.cv	TDS	TDS.cv	DissolvedOxy	DissolvedOxy.cv	Temperature	Temperature.cv	StreamWidth	StreamWidth.cv	StreamDepth	StreamDepth.cv	WaterVelocity	WaterVelocity.cv	Altitude	Rainfall	Rainfall.cv
K1	6.95667	0.034067	60.4433	0.0604453	30	0.0922666	8.13	0.162715	25.38	0.0511658	15.0067	0.284044	0.656667	0.152544	0.5	0.159797	111	242.222	0.323725
K2	6.92	0.0511709	63.2233	0.120746	31.4967	0.113423	8.36	0.109411	26.32	0.0681188	22.9433	0.12261	0.613333	0.171354	0.363333	0.161603	85.7767	242.222	0.326554
K3	7.05333	0.0456781	67.39	0.100561	34.0533	0.0966997	7.87333	0.13101	26.7967	0.0684273	20.31	0.192292	0.58	0.233595	0.406667	0.164968	79.2233	242.222	0.326554
KH1	6.66333	0.0552316	69	0.137778	34.22	0.15633	7.76	0.149575	25.25	0.0581775	9.02333	0.144949	1.83	0.777009	0.136667	0.769935	103.11	242.222	0.326554
D1	6.61667	0.0672517	59	0.177261	29.22	0.178821	7.46	0.0549593	25.4333	0.0800789	8.39333	0.163438	0.84	0.258875	0.0733333	0.913507	88.2233	242.222	0.326554
D2	6.33333	0.0364611	56	0.108051	28.2233	0.113146	7.47333	0.0680039	26.7533	0.0387444	9.03333	0.322509	0.61	0.524492	0.39	0.426395	92.4433	242.222	0.326554
D3	6.53	0.0533413	56.6633	0.204275	28.61	0.208814	8.13333	0.108649	26.75	0.0625593	18.1933	0.378478	0.65	0.247426	0.456667	0.453292	108.667	242.222	0.326554
J1	6.66667	0.0823671	63.3333	0.160888	31.6667	0.156031	8.07667	0.0650152	26.7333	0.0990935	16.4767	0.2364	0.793333	0.42192	3.06333	0.693454	84.11	242.222	0.326554
J2	6.72333	0.0437797	66.61	0.118904	33.11	0.114889	8.51333	0.061063	25.94	0.0547432	16.1667	0.241668	0.8	0.293231	0.33	0.251639	98.2233	242.222	0.326554
J3	6.89667	0.0495424	73.11	0.195267	36.39	0.201373	7.88	0.101962	25.75	0.0681193	41.4267	0.363012	0.786667	0.51899	0.31	0.810173	76	242.222	0.326554
