# Supplementary material for: Temporal and environmental drivers of fish-community structure in tropical streams from two contrasting regions in India
Source: PLoS One. 2020 Apr 9;15(4):e0227354. doi: 10.1371/journal.pone.0227354 (PMC7145018; doi:10.1371/journal.pone.0227354)
Supplement: S7 Table — (XLSX) [file pone.0227354.s007.xlsx]

## Sheet: fish
S7 Table Total species abundance data for each study site in West Bengal
Site	A.BENGALENSIS	A.MANGOIS	A.MOLA	A.PANCHAX	B.BADIS	B.BARILA	B.BENDELENSIS	B.MODESTUS	B.SHACRA	B.VAGRA	C.CHACA	C.CHAGUNIO	C.CHITALA	C.CONTA	C.GACHUA	C.MAGUR	C.MARULIUS	C.NAMA	C.PUNCTATUS	C.STRIATA	D.AEQUIPINNATUS	D.DANGILA	D.DARIO	D.RERIO	E.DANRICA	E.HARA	G.GIURIS	G.GOTYLA	G.TELCHITTA	H.FOSSILIS	L.ANNANDELEI	L.CUTCUTIA	L.GUNTEA	L.THERMALIS	L.ROHITA	M.ACULEATUS	M.ARMATUS	M.BLEEKERI	M.CAVASIUS	M.CUCHIA	M.PANCALUS	M.TENGARA	M.VITTATUS	N.NOTOPTERUS	O.BARNA	O.COTIO	O.LONGICAUDATA	P.BALITORA	P.BOTIA
K1	0	5	0	2	18	1	2	0	13	6	6	0	0	0	1	0	0	0	0	0	2	2	1	171	6	21	4	0	0	1	0	0	50	0	0	0	0	0	0	0	0	0	0	0	288	0	0	23	10
K2	0	36	0	0	72	0	0	4	8	9	0	0	0	0	1	0	0	0	14	0	40	1	0	104	9	3	0	0	0	0	0	0	8	1	0	0	19	0	2	2	0	0	0	0	107	0	0	45	19
K3	0	13	1	0	75	0	5	0	3	0	3	16	0	0	3	0	0	0	4	0	8	0	0	225	8	4	4	0	0	0	7	0	35	0	1	4	29	1	0	4	5	1	0	1	74	0	0	93	5
KH1	0	30	0	4	91	0	0	0	0	0	1	0	0	0	0	1	0	0	96	0	20	5	10	309	14	0	0	1	0	0	1	0	28	0	0	0	2	0	0	0	1	1	0	0	51	0	0	11	5
D1	0	36	0	11	69	0	3	3	2	1	3	0	0	0	0	0	0	0	8	1	6	27	0	131	5	1	3	0	0	0	1	0	22	0	0	1	26	0	2	1	3	5	0	0	44	0	1	10	21
D2	0	35	0	6	43	0	0	0	0	3	2	0	0	0	0	0	0	0	5	0	1	3	0	66	3	11	1	0	0	0	0	0	4	0	0	1	21	0	0	5	0	0	0	0	182	0	0	30	6
D3	0	19	0	2	14	0	8	0	6	4	3	2	0	0	3	0	1	0	6	0	8	0	0	250	7	2	2	0	0	0	3	0	21	0	0	0	21	0	0	0	0	1	0	0	446	0	0	29	9
J1	0	13	0	0	17	0	1	3	12	0	0	1	0	0	0	0	0	0	36	0	0	0	0	177	1	2	3	0	0	0	0	0	22	0	0	1	20	0	0	0	7	1	3	0	81	0	0	8	6
J2	1	6	0	5	13	0	1	0	1	0	2	0	0	2	0	0	0	10	2	0	3	0	0	77	8	3	5	0	2	0	2	0	15	0	0	2	35	0	0	0	1	0	0	0	56	1	0	10	3
J3	0	17	2	22	74	0	0	0	30	3	1	50	1	0	3	0	1	0	68	1	0	0	0	599	105	6	6	0	0	0	4	6	81	0	0	0	24	0	0	0	4	0	1	0	21	0	0	14	2
[truncated: 22 more columns]
